# Supplementary material for: Manganese-Catalyzed Hydrogenation of Ketones under Mild and Base-free Conditions
Source: Organometallics. 2021 Apr 22;40(9):1388–94. doi: 10.1021/acs.organomet.1c00161 (PMC8155567; doi:10.1021/acs.organomet.1c00161)
Supplement: Supplementary file 2 — om1c00161_si_002.xyz [file om1c00161_si_002.xyz]

   71
A
scf done: -1950.374672
Mn    -1.097881     1.125753     0.348860
 P     0.679074    -0.389008     0.374625
 P    -1.671937     0.078850    -1.601556
 O    -2.721791    -0.373211     2.291685
 O    -3.104243     3.206592    -0.138888
 C     0.796184    -1.117829    -1.321569
 H     1.255653    -0.358340    -1.965135
 H     1.439754    -2.003000    -1.347163
 C    -1.258058     1.117126    -3.124823
 H    -0.453102     1.749528    -2.734566
 C    -0.707362     0.379399    -4.344544
 C    -2.412495     2.043810    -3.509194
 H    -2.794805     2.607847    -2.653503
 H    -3.249066     1.495583    -3.955492
 H    -2.066682     2.770772    -4.253663
 H    -0.456804     1.112809    -5.121235
 H    -1.421859    -0.323548    -4.782618
 H     0.210145    -0.171762    -4.116431
 C    -3.406211    -0.556540    -1.925391
 C    -3.931649    -1.384015    -0.753578
 H    -4.011801     0.358203    -1.983574
 C    -3.577150    -1.335432    -3.229668
 H    -2.964461    -2.243993    -3.242065
 H    -3.326958    -0.745973    -4.114157
 H    -4.622985    -1.649851    -3.333663
 H    -4.947326    -1.731637    -0.978113
 H    -3.973331    -0.811057     0.173152
 H    -3.317485    -2.274700    -0.574399
 C     0.394032    -1.883684     1.477917
 H    -0.691030    -2.018225     1.382031
 C     1.039054    -3.212539     1.089725
 C     0.672173    -1.518255     2.936196
 H     1.745746    -1.425627     3.133180
 H     0.194531    -0.573459     3.216671
 H     0.282125    -2.297057     3.601811
 H     0.706497    -3.990357     1.788769
 H     2.130950    -3.187556     1.128094
 H     0.744353    -3.537123     0.087020
 C     2.404556     0.224571     0.759076
 C     2.783860     1.394612    -0.148884
 H     2.313507     0.613767     1.781892
 C     3.505617    -0.835073     0.736496
 H     3.375653    -1.594826     1.510240
 H     3.563184    -1.341342    -0.233746
 H     4.477618    -0.357037     0.911389
 H     3.734890     1.826583     0.185582
 H     2.019987     2.175601    -0.144275
 H     2.924621     1.067226    -1.185876
 C    -2.079444     0.194887     1.493703
 C    -2.305972     2.375435     0.059787
 C    -0.616748    -1.434130    -1.806644
 H    -1.062538    -2.219629    -1.183675
 H    -0.615714    -1.799953    -2.837885
 H    -0.116297     1.948138    -0.614512
 C     0.692481     3.632983     3.535530
 H     2.183465     3.055083     2.103778
 O    -0.083929     2.215136     1.840775
 C     1.995914     3.606357     3.019321
 H     4.027707     4.260628     3.254359
 C     3.021903     4.283769     3.664306
 H     3.563053     5.527361     5.339433
 C     2.760203     4.996695     4.834952
 H     1.260873     5.587132     6.264939
 C     1.467976     5.031246     5.354965
 H    -0.564665     4.393903     5.123609
 C     0.437553     4.356096     4.708803
 H    -1.884986     2.705936     4.330725
 C    -0.386477     2.906953     2.817355
 H    -2.104011     4.098608     3.270123
 C    -1.798228     3.046924     3.293266
 H    -2.465811     2.460867     2.665040

   71
TSAB
scf done: -1950.365033
Mn    -0.951082     0.778929     0.815630
 P     0.768200    -0.794716     0.512722
 P    -1.521795     0.230431    -1.304069
 O    -2.684570    -1.092456     2.279158
 O    -2.949488     2.919458     0.776540
 C     0.708822    -1.362065    -1.251099
 H     1.272324    -0.632047    -1.843175
 H     1.201134    -2.330094    -1.383538
 C    -0.760067     1.404085    -2.563466
 H     0.173748     1.674125    -2.056018
 C    -0.388579     0.841020    -3.934839
 C    -1.586816     2.683979    -2.686945
 H    -1.804697     3.127444    -1.710641
 H    -2.538401     2.508331    -3.200436
 H    -1.033082     3.428047    -3.271651
 H     0.136415     1.617117    -4.505710
 H    -1.256294     0.537966    -4.525896
 H     0.286759    -0.016971    -3.865149
 C    -3.319480     0.054089    -1.800450
 C    -4.062974    -0.906496    -0.873026
 H    -3.728512     1.060142    -1.634591
 C    -3.561633    -0.331654    -3.259232
 H    -3.084598    -1.284569    -3.514165
 H    -3.205951     0.426547    -3.959737
 H    -4.638438    -0.451514    -3.430626
 H    -5.115964    -0.960689    -1.174028
 H    -4.032316    -0.586845     0.169371
 H    -3.656322    -1.923155    -0.928911
 C     0.511634    -2.369679     1.506948
 H    -0.579284    -2.475079     1.466143
 C     1.096865    -3.676008     0.974127
 C     0.878146    -2.129065     2.972325
 H     1.962010    -2.053387     3.113093
 H     0.423397    -1.210058     3.355299
 H     0.525733    -2.964914     3.588171
 H     0.789400    -4.497977     1.632783
 H     2.188825    -3.678042     0.940626
 H     0.727141    -3.916123    -0.027496
 C     2.544672    -0.268494     0.788592
 C     2.927499     0.894875    -0.127581
 H     2.530012     0.108843     1.819745
 C     3.596075    -1.372270     0.681192
 H     3.484278    -2.140983     1.448592
 H     3.572374    -1.860200    -0.299807
 H     4.595832    -0.936807     0.802399
 H     3.887796     1.313856     0.195623
 H     2.180859     1.693473    -0.114827
 H     3.054272     0.561673    -1.164386
 C    -1.992634    -0.379522     1.660670
 C    -2.142263     2.073129     0.815768
 C    -0.746530    -1.400790    -1.717258
 H    -1.303390    -2.169187    -1.167484
 H    -0.820522    -1.640491    -2.783263
 H     0.055343     1.859612     0.179922
 C     0.297472     3.596192     3.170517
 H     1.960925     2.772284     2.100512
 O     0.180484     1.273090     2.782287
 C     1.533180     3.679596     2.514259
 H     3.142876     4.957806     1.889335
 C     2.185531     4.899421     2.399388
 H     2.117571     7.006028     2.846880
 C     1.608325     6.050381     2.937865
 H    -0.069159     6.874006     4.009990
 C     0.379534     5.977674     3.591670
 H    -1.232246     4.710001     4.219358
 C    -0.275033     4.755927     3.709621
 H    -1.478111     2.456765     5.079215
 C    -0.364538     2.270069     3.270324
 H    -2.424041     2.805294     3.631919
 C    -1.648349     2.150400     4.040305
 H    -1.994701     1.117243     4.019309

   71
B
scf done: -1950.366958
Mn    -0.833116     0.780580     1.016326
 P     0.812484    -0.831746     0.567031
 P    -1.448384     0.359575    -1.145641
 O    -2.594403    -1.195109     2.315386
 O    -2.860190     2.893990     0.931753
 C     0.689130    -1.340656    -1.209262
 H     1.272653    -0.620641    -1.793753
 H     1.130705    -2.326073    -1.383338
 C    -0.629073     1.540263    -2.360433
 H     0.325516     1.729668    -1.856085
 C    -0.312775     1.017306    -3.761076
 C    -1.377742     2.870879    -2.424375
 H    -1.568401     3.285571    -1.430184
 H    -2.337667     2.772704    -2.943527
 H    -0.780136     3.603688    -2.978857
 H     0.279770     1.772790    -4.291540
 H    -1.207276     0.831998    -4.361290
 H     0.279733     0.097822    -3.746576
 C    -3.258825     0.323998    -1.614007
 C    -4.077788    -0.498777    -0.621528
 H    -3.572413     1.371457    -1.511652
 C    -3.545393    -0.127517    -3.045467
 H    -3.197891    -1.150264    -3.228522
 H    -3.091412     0.526435    -3.792470
 H    -4.628155    -0.116769    -3.218984
 H    -5.130623    -0.494019    -0.927477
 H    -4.023378    -0.093493     0.390141
 H    -3.751356    -1.544255    -0.587813
 C     0.550267    -2.433228     1.515248
 H    -0.541567    -2.530163     1.482229
 C     1.118160    -3.725655     0.930893
 C     0.935895    -2.248181     2.983725
 H     2.021872    -2.181724     3.112470
 H     0.491760    -1.340622     3.402610
 H     0.588286    -3.106761     3.570226
 H     0.815902    -4.563797     1.571162
 H     2.209202    -3.733612     0.879656
 H     0.729550    -3.935423    -0.070215
 C     2.595847    -0.327247     0.815207
 C     2.978987     0.837129    -0.099184
 H     2.599180     0.041385     1.848855
 C     3.628949    -1.445274     0.680098
 H     3.520115    -2.219085     1.442694
 H     3.582755    -1.923127    -0.305008
 H     4.635680    -1.023143     0.788774
 H     3.946824     1.243829     0.216588
 H     2.242210     1.644266    -0.070629
 H     3.091430     0.508622    -1.139076
 C    -1.894216    -0.424810     1.789143
 C    -2.035344     2.069004     0.993107
 C    -0.777050    -1.292597    -1.636887
 H    -1.361947    -2.055018    -1.107556
 H    -0.888941    -1.477147    -2.709886
 H     0.179727     1.795242     0.343138
 C     0.110034     3.371168     2.754039
 H     2.069661     2.640655     2.293607
 O     0.341065     0.997598     2.788752
 C     1.457780     3.530049     2.406506
 H     3.044212     4.905263     1.952784
 C     1.995501     4.796593     2.216718
 H     1.610933     6.919270     2.218086
 C     1.192042     5.927828     2.368047
 H    -0.778015     6.656897     2.844064
 C    -0.147497     5.780585     2.720306
 H    -1.730720     4.415668     3.193662
 C    -0.684830     4.511169     2.920556
 H    -1.232220     2.243439     4.954140
 C    -0.411204     1.989976     3.009019
 H    -2.451095     2.409705     3.688989
 C    -1.559853     1.850413     3.982585
 H    -1.819324     0.798458     4.102673

   71
TSBC
scf done: -1950.360385
Mn    -1.463055     0.589317     1.076039
 P     0.647278    -0.497687     0.681139
 P    -1.750826     0.213744    -1.150370
 O    -2.658841    -1.902949     2.069627
 O    -4.131743     1.776124     0.944655
 C     0.653138    -1.101303    -1.078105
 H     1.172392    -0.335402    -1.664513
 H     1.235085    -2.021583    -1.179072
 C    -1.048318     1.587126    -2.221375
 H    -0.184866     1.900269    -1.621920
 C    -0.528430     1.220238    -3.610730
 C    -2.014151     2.770479    -2.276006
 H    -2.356928     3.065384    -1.278607
 H    -2.895760     2.547630    -2.886834
 H    -1.515773     3.637649    -2.724753
 H    -0.025289     2.093901    -4.043329
 H    -1.323212     0.930938    -4.302713
 H     0.204585     0.408391    -3.583315
 C    -3.469835    -0.129435    -1.805930
 C    -4.151559    -1.251066    -1.021484
 H    -4.019151     0.798539    -1.600183
 C    -3.548075    -0.411435    -3.305539
 H    -2.936348    -1.273304    -3.593395
 H    -3.238656     0.444537    -3.908268
 H    -4.584980    -0.642737    -3.577707
 H    -5.163017    -1.404452    -1.415623
 H    -4.244759    -1.021158     0.041335
 H    -3.616169    -2.202164    -1.119648
 C     0.854755    -2.047159     1.731721
 H    -0.181034    -2.370195     1.879270
 C     1.592957    -3.236056     1.119566
 C     1.400967    -1.676685     3.111349
 H     2.457697    -1.391310     3.070482
 H     0.835251    -0.849317     3.550582
 H     1.321366    -2.538162     3.785029
 H     1.601068    -4.058833     1.845297
 H     2.632904    -3.017298     0.864499
 H     1.094918    -3.610764     0.220074
 C     2.295774     0.391315     0.772793
 C     2.281071     1.658576    -0.082008
 H     2.371112     0.703391     1.820256
 C     3.521802    -0.454852     0.429926
 H     3.684997    -1.266752     1.141940
 H     3.453271    -0.887498    -0.574570
 H     4.417344     0.178798     0.449256
 H     3.163836     2.266181     0.148045
 H     1.393361     2.269392     0.101715
 H     2.321666     1.423519    -1.152199
 C    -2.166421    -0.949872     1.613683
 C    -3.058042     1.329735     1.049316
 C    -0.764490    -1.280321    -1.610446
 H    -1.251195    -2.137680    -1.130454
 H    -0.764058    -1.461636    -2.690562
 H    -0.811426     2.022403     0.730310
 C     0.473469     2.876765     2.764993
 H     1.390311     1.424122     4.048332
 O    -0.869435     0.920259     3.100497
 C     1.524585     2.371175     3.534250
 H     3.526621     2.677784     4.259754
 C     2.719101     3.079573     3.653374
 H     3.804706     4.855383     3.096415
 C     2.874130     4.301914     3.004450
 H     1.939613     5.770782     1.732290
 C     1.825233     4.817387     2.241060
 H    -0.179146     4.518486     1.528302
 C     0.630928     4.114483     2.129610
 H    -1.787821     3.559829     4.037799
 C    -0.841484     2.143471     2.781896
 H    -2.218280     3.788897     2.341407
 C    -2.026197     3.031821     3.104872
 H    -2.922924     2.433360     3.264147

   71
C
scf done: -1950.378866
Mn    -1.515400     0.461140     1.094139
 P     0.633001    -0.569089     0.636245
 P    -1.802822     0.153553    -1.158252
 O    -2.584040    -2.066633     2.034684
 O    -4.310684     1.332295     1.208534
 C     0.639345    -1.146540    -1.131451
 H     1.168649    -0.380616    -1.708270
 H     1.206770    -2.074610    -1.247887
 C    -1.131570     1.595760    -2.150739
 H    -0.267567     1.894613    -1.544106
 C    -0.611191     1.316208    -3.559928
 C    -2.122983     2.759949    -2.129294
 H    -2.467028     2.986787    -1.113916
 H    -3.004195     2.554119    -2.746220
 H    -1.647174     3.663358    -2.527974
 H    -0.124042     2.219826    -3.946562
 H    -1.405620     1.051019    -4.261798
 H     0.134040     0.515161    -3.578115
 C    -3.510189    -0.208587    -1.828146
 C    -4.131437    -1.417235    -1.126345
 H    -4.094472     0.677129    -1.545931
 C    -3.595937    -0.380678    -3.343856
 H    -2.944471    -1.185423    -3.701470
 H    -3.340116     0.533004    -3.884044
 H    -4.623287    -0.645783    -3.621319
 H    -5.158882    -1.553438    -1.482991
 H    -4.172740    -1.300109    -0.042082
 H    -3.584805    -2.340638    -1.348451
 C     0.851921    -2.105900     1.688489
 H    -0.168006    -2.499644     1.749277
 C     1.718271    -3.240162     1.146615
 C     1.251672    -1.682743     3.103687
 H     2.293674    -1.346578     3.145851
 H     0.614372    -0.867996     3.464670
 H     1.152690    -2.532583     3.789111
 H     1.690219    -4.075072     1.857825
 H     2.765580    -2.959706     1.014889
 H     1.346297    -3.624233     0.191601
 C     2.236628     0.386354     0.767503
 C     2.210624     1.608466    -0.150321
 H     2.233058     0.752214     1.800491
 C     3.517970    -0.413018     0.534515
 H     3.688849    -1.165100     1.307564
 H     3.518589    -0.914681    -0.439805
 H     4.377127     0.269133     0.549661
 H     3.057042     2.262343     0.087423
 H     1.297633     2.196951    -0.029766
 H     2.305827     1.326705    -1.205285
 C    -2.139818    -1.082209     1.589709
 C    -3.180417     1.047429     1.202503
 C    -0.781884    -1.303427    -1.667549
 H    -1.260173    -2.183539    -1.221401
 H    -0.782174    -1.445330    -2.753809
 H    -0.888820     2.312828     1.219752
 C     0.591796     2.992860     2.605514
 H     1.176000     1.590757     4.106969
 O    -0.850175     1.055190     2.878477
 C     1.460269     2.496076     3.578598
 H     3.327306     2.750169     4.620225
 C     2.660930     3.148537     3.858911
 H     3.942885     4.816503     3.385356
 C     3.007221     4.307974     3.168255
 H     2.403793     5.718319     1.653301
 C     2.142350     4.814196     2.197546
 H     0.273740     4.564081     1.163972
 C     0.943115     4.162106     1.922797
 H    -1.642054     3.451257     3.988475
 C    -0.761376     2.317422     2.385218
 H    -1.870220     4.222609     2.407375
 C    -1.849874     3.260067     2.930070
 H    -2.836007     2.797834     2.855984

   73
D
scf done: -1951.564907
Mn    -1.251458    -0.510899     1.853215
 P     0.820803    -1.710733     1.788298
 P    -1.751767    -1.801619     0.058904
 O    -2.258894    -2.221239     3.975053
 O    -3.945869     0.640320     1.768903
 C     0.788030    -2.839759     0.316035
 H     1.180460    -2.260059    -0.527060
 H     1.452197    -3.699601     0.444419
 C    -1.297837    -0.822155    -1.479826
 H    -0.446389    -0.226421    -1.122284
 C    -0.820430    -1.610327    -2.699064
 C    -2.413459     0.157121    -1.846672
 H    -2.737724     0.754278    -0.988346
 H    -3.289766    -0.360568    -2.251627
 H    -2.058293     0.852239    -2.616111
 H    -0.487475    -0.906828    -3.471847
 H    -1.609367    -2.226227    -3.138801
 H     0.026964    -2.263186    -2.470112
 C    -3.474756    -2.463803    -0.214070
 C    -3.958565    -3.246518     1.006993
 H    -4.090062    -1.557751    -0.294627
 C    -3.659251    -3.289394    -1.486170
 H    -3.007313    -4.169829    -1.499211
 H    -3.470033    -2.710454    -2.392850
 H    -4.693664    -3.649617    -1.539537
 H    -4.988833    -3.581148     0.838942
 H    -3.949640    -2.644622     1.917994
 H    -3.350374    -4.141013     1.183779
 C     1.074307    -2.829947     3.269987
 H     0.056753    -3.181190     3.478065
 C     1.939275    -4.074759     3.083408
 C     1.518979    -1.999598     4.475241
 H     2.552569    -1.652968     4.369309
 H     0.881580    -1.121570     4.625355
 H     1.467101    -2.607847     5.385387
 H     1.947340    -4.645150     4.020432
 H     2.977782    -3.842426     2.834999
 H     1.545358    -4.740379     2.309392
 C     2.377937    -0.707989     1.572239
 C     2.250626     0.193255     0.343084
 H     2.376522    -0.055730     2.454452
 C     3.683616    -1.498556     1.532241
 H     3.892811    -2.012764     2.473208
 H     3.685243    -2.242480     0.727259
 H     4.519425    -0.813557     1.342548
 H     3.088898     0.899556     0.319116
 H     1.322694     0.768910     0.375216
 H     2.289370    -0.382470    -0.589284
 C    -1.871072    -1.599842     3.061015
 C    -2.851660     0.241043     1.792699
 C    -0.643306    -3.282772     0.017690
 H    -1.003698    -3.966370     0.795922
 H    -0.703586    -3.812713    -0.938697
 H    -1.686151     2.474655     2.058367
 C     0.240725     3.351961     2.202544
 H     1.953794     2.316940     2.980253
 O    -0.239586     1.000308     2.233600
 C     1.602523     3.224949     2.497587
 H     3.554821     4.123852     2.409167
 C     2.499651     4.238762     2.172863
 H     2.749854     6.191963     1.290658
 C     2.049474     5.400964     1.545524
 H     0.335293     6.437656     0.753071
 C     0.696407     5.538146     1.245391
 H    -1.254640     4.629444     1.332433
 C    -0.198427     4.518607     1.571581
 H    -0.116096     2.108206     4.656648
 C    -0.741480     2.257585     2.587644
 H    -1.423518     3.283767     4.392142
 C    -1.031923     2.306408     4.087958
 H    -1.769288     1.537152     4.344553
 H     0.096709     3.059228    -2.047221
 H     0.131657     3.374071    -1.372466

   73
TSDE
scf done: -1951.556308
Mn    -1.157743    -0.248630     1.377741
 P     0.885855    -1.509602     1.465804
 P    -1.764538    -1.845788    -0.170377
 O    -2.147573    -1.617014     3.733160
 O    -3.823925     0.961409     1.178518
 C     0.722563    -2.934089     0.287354
 H     1.101517    -2.583749    -0.679970
 H     1.349930    -3.780604     0.584153
 C    -1.300615    -1.345476    -1.921429
 H    -0.390774    -0.755246    -1.751571
 C    -0.932218    -2.454398    -2.906503
 C    -2.353870    -0.404891    -2.507498
 H    -2.617869     0.405101    -1.819252
 H    -3.274073    -0.941101    -2.763030
 H    -1.974603     0.053258    -3.428166
 H    -0.577680    -1.998320    -3.839094
 H    -1.779366    -3.095642    -3.161679
 H    -0.126789    -3.094905    -2.535645
 C    -3.531123    -2.449422    -0.252305
 C    -4.028217    -2.890399     1.124549
 H    -4.096588    -1.552218    -0.538169
 C    -3.803082    -3.540489    -1.286774
 H    -3.200266    -4.436867    -1.104657
 H    -3.618311    -3.205332    -2.309403
 H    -4.856317    -3.840680    -1.228654
 H    -5.075177    -3.205932     1.047227
 H    -3.978844    -2.088858     1.863508
 H    -3.458038    -3.743580     1.509135
 C     1.141868    -2.300946     3.140043
 H     0.185293    -2.813348     3.307406
 C     2.259216    -3.332949     3.262906
 C     1.288493    -1.214719     4.207924
 H     2.295074    -0.780650     4.185093
 H     0.572546    -0.400483     4.063393
 H     1.143719    -1.646546     5.204906
 H     2.203009    -3.807507     4.250265
 H     3.247475    -2.868477     3.185477
 H     2.192388    -4.130756     2.516807
 C     2.536417    -0.726568     1.048652
 C     2.355768     0.488724     0.142502
 H     2.903238    -0.369307     2.019666
 C     3.570359    -1.687850     0.460584
 H     3.716494    -2.588082     1.061697
 H     3.292291    -2.000296    -0.551779
 H     4.538283    -1.177902     0.384977
 H     3.323010     0.977786    -0.026592
 H     1.670709     1.208854     0.598111
 H     1.964172     0.197509    -0.840693
 C    -1.760607    -1.119289     2.749339
 C    -2.742603     0.533752     1.248099
 C    -0.740865    -3.352285     0.151149
 H    -1.102738    -3.790503     1.088922
 H    -0.863052    -4.109057    -0.631100
 H    -1.393062     2.736699     1.791186
 C     0.401684     3.453380     2.662505
 H     1.953104     2.065556     3.148766
 O    -0.132662     1.156303     2.232582
 C     1.714737     3.114482     2.999372
 H     3.712480     3.814796     3.390263
 C     2.695285     4.096887     3.128126
 H     3.142727     6.204366     3.015175
 C     2.378033     5.437905     2.918965
 H     0.814308     6.829703     2.406128
 C     1.071646     5.787441     2.578828
 H    -0.921929     5.081655     2.181844
 C     0.095026     4.801941     2.452709
 H    -0.774789     2.042771     4.705759
 C    -0.680493     2.383325     2.566176
 H    -1.898963     3.299255     4.144246
 C    -1.451485     2.330373     3.892491
 H    -2.251498     1.585027     3.831460
 H    -1.001212     1.157000    -0.343279
 H    -0.259262     1.020494    -0.374130

   73
E
scf done: -1951.562610
Mn    -1.121893    -0.215565     1.237682
 P     0.891310    -1.478251     1.397550
 P    -1.768709    -1.876886    -0.209960
 O    -2.097674    -1.414950     3.718646
 O    -3.743597     1.076913     0.978485
 C     0.737276    -2.911197     0.227585
 H     1.084614    -2.558378    -0.750945
 H     1.390763    -3.740594     0.515215
 C    -1.362103    -1.433271    -1.991465
 H    -0.440491    -0.848552    -1.874389
 C    -1.039084    -2.571522    -2.958001
 C    -2.427074    -0.496387    -2.561563
 H    -2.645230     0.339364    -1.887963
 H    -3.365851    -1.026096    -2.756592
 H    -2.084211    -0.074671    -3.513312
 H    -0.709275    -2.144282    -3.913023
 H    -1.901186    -3.208330    -3.169884
 H    -0.228769    -3.210668    -2.595196
 C    -3.530929    -2.495993    -0.213672
 C    -3.987376    -2.854126     1.200823
 H    -4.112073    -1.622040    -0.537692
 C    -3.819572    -3.650113    -1.172436
 H    -3.196253    -4.525378    -0.959008
 H    -3.675008    -3.373255    -2.218644
 H    -4.865226    -3.961362    -1.061254
 H    -5.030630    -3.189223     1.171536
 H    -3.933277    -2.003795     1.882727
 H    -3.394232    -3.671318     1.626925
 C     1.133872    -2.263346     3.075925
 H     0.175445    -2.771797     3.244816
 C     2.248005    -3.299412     3.195185
 C     1.291323    -1.174297     4.140596
 H     2.314927    -0.781269     4.141273
 H     0.613524    -0.331806     3.970596
 H     1.105489    -1.593709     5.136025
 H     2.212998    -3.750636     4.194336
 H     3.236645    -2.842567     3.083295
 H     2.158720    -4.113452     2.469408
 C     2.554360    -0.699588     1.012834
 C     2.404387     0.574673     0.186427
 H     2.933383    -0.411083     2.001555
 C     3.562655    -1.650572     0.366599
 H     3.691148    -2.584874     0.918485
 H     3.272575    -1.901746    -0.659375
 H     4.541391    -1.159033     0.313181
 H     3.382328     1.055194     0.060671
 H     1.726831     1.275290     0.683914
 H     2.020336     0.355854    -0.818198
 C    -1.706698    -0.982532     2.712574
 C    -2.686180     0.600836     1.081449
 C    -0.719951    -3.361384     0.130000
 H    -1.055837    -3.783640     1.084785
 H    -0.842083    -4.138980    -0.631368
 H    -1.244315     2.796382     1.629790
 C     0.436274     3.483041     2.722011
 H     1.917342     2.050648     3.278515
 O    -0.096976     1.191631     2.259167
 C     1.712466     3.109274     3.149429
 H     3.684839     3.757915     3.720172
 C     2.696361     4.067956     3.388489
 H     3.186639     6.169080     3.381876
 C     2.419359     5.420767     3.200619
 H     0.923823     6.858078     2.614035
 C     1.149441     5.805922     2.770938
 H    -0.817764     5.152896     2.195810
 C     0.169622     4.844104     2.536104
 H    -1.039935     2.142795     4.610969
 C    -0.648821     2.432260     2.496693
 H    -2.037593     3.423532     3.887164
 C    -1.593576     2.436191     3.711020
 H    -2.405513     1.717373     3.560618
 H    -0.846420     0.852016    -0.110859
 H    -0.154190     0.455439    -0.053823

   73
TSEF
scf done: -1951.555608
Mn    -1.163534    -0.275306     1.317876
 P     0.855611    -1.518181     1.380959
 P    -1.788275    -1.842724    -0.208535
 O    -2.138217    -1.576896     3.752130
 O    -3.771559     1.049760     1.084873
 C     0.722196    -2.912674     0.166106
 H     1.083161    -2.534337    -0.796889
 H     1.367806    -3.752729     0.439395
 C    -1.375134    -1.285199    -1.955168
 H    -0.463033    -0.698803    -1.785800
 C    -1.031670    -2.359675    -2.986279
 C    -2.442730    -0.326349    -2.481951
 H    -2.665172     0.475261    -1.769866
 H    -3.378358    -0.849203    -2.708760
 H    -2.096184     0.142685    -3.409972
 H    -0.679046    -1.871452    -3.903104
 H    -1.890985    -2.977056    -3.260331
 H    -0.232649    -3.026681    -2.648957
 C    -3.547944    -2.466438    -0.256163
 C    -4.016011    -2.893202     1.135037
 H    -4.128057    -1.578850    -0.542797
 C    -3.822816    -3.570826    -1.275010
 H    -3.211868    -4.460901    -1.088797
 H    -3.649007    -3.245061    -2.302524
 H    -4.873387    -3.877497    -1.204423
 H    -5.054697    -3.239238     1.079051
 H    -3.979539    -2.072402     1.853723
 H    -3.416926    -3.720790     1.531784
 C     1.128570    -2.341560     3.039610
 H     0.115768    -2.676831     3.291718
 C     2.021371    -3.578945     3.100915
 C     1.522980    -1.284964     4.073880
 H     2.562154    -0.963078     3.943836
 H     0.885218    -0.397637     4.003037
 H     1.431859    -1.699180     5.084622
 H     2.011461    -3.970085     4.125808
 H     3.061873    -3.372991     2.840802
 H     1.660805    -4.381939     2.450703
 C     2.429286    -0.611024     0.936116
 C     2.388577    -0.104174    -0.507142
 H     2.389471     0.264325     1.597319
 C     3.735378    -1.366702     1.176526
 H     3.909550    -1.581086     2.232971
 H     3.766433    -2.311969     0.622609
 H     4.577026    -0.756590     0.826120
 H     3.219167     0.592477    -0.668764
 H     1.462280     0.424670    -0.745978
 H     2.511435    -0.923068    -1.225175
 C    -1.748606    -1.103149     2.760695
 C    -2.719374     0.559604     1.176328
 C    -0.738052    -3.348217     0.040442
 H    -1.077057    -3.823011     0.969142
 H    -0.867451    -4.076715    -0.766573
 H    -1.375188     2.779286     1.851542
 C     0.403205     3.559316     2.717309
 H     2.000969     2.239974     3.260325
 O    -0.019714     1.255968     2.194915
 C     1.719029     3.275644     3.093801
 H     3.673892     4.059367     3.534941
 C     2.653842     4.297993     3.243082
 H     3.016232     6.421531     3.130491
 C     2.286701     5.623810     3.017577
 H     0.681973     6.947602     2.455528
 C     0.977348     5.917718     2.640416
 H    -0.973878     5.127980     2.191939
 C     0.045750     4.892067     2.492116
 H    -0.650484     1.971828     4.711050
 C    -0.628541     2.446077     2.598459
 H    -1.839219     3.207152     4.249393
 C    -1.359302     2.274482     3.931693
 H    -2.130391     1.502035     3.846391
 H    -0.523550     0.686770     0.029949
 H    -0.214875     1.055006     0.797804

   73
F
scf done: -1951.573817
Mn    -1.108799    -0.223740     1.225399
 P     0.864680    -1.502053     1.364031
 P    -1.776502    -1.823056    -0.245842
 O    -2.197980    -1.343493     3.716061
 O    -3.546536     1.317758     0.709520
 C     0.772315    -2.798121     0.045712
 H     1.071349    -2.321148    -0.895024
 H     1.472901    -3.618731     0.229567
 C    -1.496359    -1.305322    -2.035865
 H    -0.617808    -0.658320    -1.931749
 C    -1.140306    -2.392223    -3.049299
 C    -2.644749    -0.429400    -2.535544
 H    -2.876775     0.382032    -1.838719
 H    -3.559445    -1.010204    -2.697042
 H    -2.374156     0.026578    -3.495141
 H    -0.907893    -1.917430    -4.010789
 H    -1.955072    -3.098591    -3.228118
 H    -0.256457    -2.966045    -2.754300
 C    -3.512926    -2.521012    -0.196857
 C    -3.895725    -2.950683     1.218784
 H    -4.143211    -1.661387    -0.463219
 C    -3.795963    -3.650411    -1.186684
 H    -3.134532    -4.509193    -1.026587
 H    -3.698677    -3.334041    -2.227241
 H    -4.825256    -4.004669    -1.051138
 H    -4.920001    -3.342152     1.217407
 H    -3.857138    -2.122105     1.927356
 H    -3.242788    -3.747221     1.594516
 C     1.001064    -2.490603     2.956312
 H    -0.050210    -2.734385     3.150609
 C     1.756967    -3.817679     2.928368
 C     1.465217    -1.587106     4.099564
 H     2.527010    -1.332419     4.011808
 H     0.895342    -0.652782     4.135678
 H     1.329051    -2.097943     5.059916
 H     1.669499    -4.297020     3.911503
 H     2.822898    -3.705193     2.715826
 H     1.337405    -4.514403     2.196245
 C     2.529481    -0.676905     1.110716
 C     2.597042     0.039902    -0.238683
 H     2.554798     0.087447     1.899482
 C     3.750370    -1.581468     1.274305
 H     3.858832    -1.962605     2.291821
 H     3.715777    -2.435848     0.589289
 H     4.659885    -1.014066     1.041172
 H     3.499248     0.661247    -0.278468
 H     1.729791     0.681570    -0.417737
 H     2.659188    -0.675433    -1.066907
 C    -1.757630    -0.933798     2.711770
 C    -2.563760     0.719429     0.917466
 C    -0.668672    -3.298269    -0.057060
 H    -0.964161    -3.810500     0.866977
 H    -0.787854    -4.010242    -0.879688
 H    -1.463726     2.842848     2.081312
 C     0.361568     3.727060     2.746871
 H     1.918842     2.611325     3.732053
 O     0.006279     1.391478     2.231333
 C     1.633064     3.571836     3.310798
 H     3.516044     4.502532     3.769175
 C     2.530368     4.635410     3.330908
 H     2.867296     6.699986     2.809895
 C     2.166414     5.869733     2.792814
 H     0.614552     6.989315     1.803602
 C     0.903035     6.032165     2.229754
 H    -0.975539     5.089718     1.756288
 C     0.008170     4.963899     2.203540
 H    -0.339216     1.998931     4.801629
 C    -0.625595     2.581174     2.739815
 H    -1.676627     3.132757     4.530308
 C    -1.157196     2.260630     4.122516
 H    -1.861836     1.426088     4.080504
 H    -0.431923     0.514253    -0.052056
 H     0.393151     1.610815     1.370357

   19
PhMeCHOH
scf done:  -385.665931
 H    -1.475245     2.861280     2.097183
 C     0.361298     3.716066     2.762206
 H     2.050016     2.437745     3.102385
 O    -0.075763     1.352493     2.354705
 C     1.719210     3.464306     2.971085
 H     3.690997     4.301773     3.163022
 C     2.636795     4.512132     3.002178
 H     2.922441     6.643016     2.848921
 C     2.206819     5.825644     2.826645
 H     0.510923     7.106141     2.470382
 C     0.853518     6.084994     2.615703
 H    -1.115410     5.241346     2.406377
 C    -0.060958     5.035762     2.580645
 H    -0.413255     2.079994     4.854454
 C    -0.646535     2.582219     2.768201
 H    -1.710894     3.248984     4.531064
 C    -1.215064     2.348096     4.158814
 H    -1.943736     1.531838     4.134229
 H     0.285443     1.486171     1.469798

   17
Acetophenone
scf done:  -384.468811
 C     0.202505     3.385394     2.939758
 H     2.082305     2.647831     2.228655
 O     0.453224     1.041524     3.058994
 C     1.482475     3.537868     2.392956
 H     2.960005     4.908777     1.647990
 C     1.965541     4.799138     2.071449
 H     1.548940     6.913236     2.042502
 C     1.172316     5.925319     2.293288
 H    -0.721054     6.660569     3.009713
 C    -0.102814     5.784299     2.836569
 H    -1.582514     4.422106     3.581859
 C    -0.587210     4.519924     3.159091
 H    -1.731209     2.378921     4.802818
 C    -0.267041     2.004212     3.268119
 H    -2.408821     2.218224     3.182110
 C    -1.640855     1.829302     3.859652
 H    -1.819293     0.768259     4.039080
